# Supplementary material for: Direct and Indirect Effects of Management Intensity and Environmental Factors on the Functional Diversity of Lichens in Central European Forests
Source: Microorganisms. 2021 Feb 23;9(2):463. doi: 10.3390/microorganisms9020463 (PMC7926786; doi:10.3390/microorganisms9020463)
Supplement: Supplementary file 1 [file microorganisms-09-00463-s001.zip]

Archive with 3 entries (3 files):
- Boch et al. Supplementary figures S1-S3.docx
- Boch_Table S1 - Functions of used lichen traits_final.xlsx
- Boch_Table S2 - Species list trait and plot_final.xlsx
