# Supplementary material for: Direct and Indirect Effects of Management Intensity and Environmental Factors on the Functional Diversity of Lichens in Central European Forests
Source: Microorganisms. 2021 Feb 23;9(2):463. doi: 10.3390/microorganisms9020463 (PMC7926786; doi:10.3390/microorganisms9020463)
Supplement: Supplementary file 1 [file microorganisms-09-00463-s001.zip › Boch_Table S1 - Functions of used lichen traits_final.xlsx]

## Sheet: Sheet1
Trait	Trait type	Value range	Description of categorical values	Function	References containing species-specific information used to extract trait values	Completeness (percentage availability for recorded species)
Ecological adaptation
Growth form	Categorical	1–5	1: crustose; 2: foliose-adpressed; 3: foliose ascendant; 4: fruticose-erect; 5: fruticose-pendulous	Crustose lichens have a lower surface-to-volume ratio and are therefore less exposed to atmospheric factors. This leads to a higher tolerance to desiccation [96] and on average a higher resistance to environmental changes and pollution than foliose and fruticose species [17].	Stofer et al. 2006, Smith et al. 2009	100 (201/201)
Photobiont type	Categorical	1–3	1: green algae (excl. Trentepohlia); 2: Trentepohlia; 3: Nostoc	Adaptation to environments differing in temperature and humidity, as well as adaptation to major land-use types and disturbances: green-algae lichens are most common, occur on various substrates, and can tolerate dry and high-light conditions and disturbances [16]. Trentepohlia lichens are considered to require more stable conditions, namely higher temperature and humidity levels [92]. Cyanobacte…	[16, 60]	100 (201/201)
Secondary metabolites		y/n		Secondary metabolites play different ecological roles, including defense against pathogens and lichen-feeding animals, UV protection and allelopathic inhibition of competitors [93].	[60]	98 (197/201)
Light EIV	Ordinal	1–9 (and x = indifferent)		Ecological adaptation to light availability, from dark-shade (1) to high-light (9) conditions [64].	[64]	97 (195/201)
Temperature EIV	Ordinal	1–9 (and x = indifferent)		Ecological adaptation to temperature, from cold habitats in high mountain regions (1) to hot conditions (9), e.g. in steppic grasslands [64].	[64]	74 (149/201)
Continentality EIV	Ordinal	1–9 (and x = indifferent)		Euatlantic (1) to continental (9) distribution center [64].	[64]	71 (143/201)
Moisture EIV	Ordinal	1–9 (and x = indifferent)		Ecological adaptation to water availability, from the driest (1) to almost permanently moist (9) habitats [64].	[64]	82 (165/201)
Acidity EIV	Ordinal	1–9 (and x = indifferent)		Ecological adaptation to acidity, from extremely acidic (1; pH <3.4) to basic (9; pH >7) substrates [64].	[64]	94 (193/201)
Eutrophication EIV	Ordinal	1–9 (and x = indifferent)		Tolerance to eutrophication, from habitats with no eutrophication (1) to strongly eutrophicated (9) habitats [64].	[64]	97 (195/201)
Temperature index	Continuous	3.505–11.732		Ecological adaptation	[65]	89 (178/201)
Reproduction, dispersal and establishment
Vegetative diaspore size	Categorical	0–6	Vegetative diaspore size class (0=no vegetative propagules; 1=farinose soredia or thallus sorediose, generally < 50 um; 2=granular soredia or thallus granular or leprose, generally < 100 um; 3=fine isidia or fine lobes and squamules, generally < 200 um; 4=thicker isidia, lobes, squamules, generally < 500 um; 5=larger squamules, less easily detached fragments, such as (isidiate) warts, schizidia; …	Co-dispersal of symbiotic partners; affects dispersal distance, colonization rate and establishment success. Smaller vegetative diaspores are dispersed farther and the establishment succes tends to be higher for species with larger diaspores.	Sparrius [unpublished data]	98 (197/201)
Conidia (fungal propagules)	Binomial	y/n		Production of a large number of very small fungal propagules, which is probably related to long-distance dispersal ability [18].	[16, 60]	99 (199/201)
Fertility (sexual reproduction via spores/fungal propagules)	Binomial	y/n		Indicates whether the species can produce ascomata.	[16, 60]	99 (200/201)
Ascomata area	Continuous	0.062–200.96 mm2		Positively related to the number of produced ascospores [18].	[62,63]	94 (189/201)
Spore septation	Categorical	1–4	1: no septum; 2: 1-septate; 3: 3-septate or more; 4: muriform	Specialization to specific microhabitats; establishment success probably increases with septation [103].	[16, 60,63]	98 (196/201)
Spore shape (µm length/µm width)	Continuous	1.00–31.67		Probably related to wind dispersal and dispersal distance [18].	[62,63]	94 (189/201)
Spore volume (4/3π × (µm width/2)2 × µm length/2)	Continuous	2.45–627791.48 µm3		Spore volume is related to dispersal and establishment. While small spores seem to have a higher colonization rate [100], establishment success might be higher for large spored species, probably because of higher nutrient contents of larger ascospores compared with smaller ones [99].	[62,63]	94 (189/201)
