# Supplementary material for: Direct and Indirect Effects of Management Intensity and Environmental Factors on the Functional Diversity of Lichens in Central European Forests
Source: Microorganisms. 2021 Feb 23;9(2):463. doi: 10.3390/microorganisms9020463 (PMC7926786; doi:10.3390/microorganisms9020463)
Supplement: Supplementary file 1 [file microorganisms-09-00463-s001.zip › Boch_Table S2 - Species list trait and plot_final.xlsx]

## Sheet: Hoja1
			Adaptation-related traits										Reproduction- dispersal- and establishment-related traits
Lichen species	Frequency (N plots)		Growth form	Photobiont type	Acidity EIV	Light EIV	Temperature EIV	Continentality EIV	Moisture EIV	Eutrophication EIV	Temperature index		Vegetative diaspore size	Ascomata area	Spore volume	Spore shape	Spore septation				Acidity EIV	Light EIV	Temperature EIV	Continentality EIV	Moisture EIV	Eutrophication EIV	Temperature index			Vegetative diaspore size	Ascomata area	Spore volume	Spore shape
Acarospora glaucocarpa	4		crustose	green algae	9	7	NA	5	NA	5	5.81036		0	1.1304	8.94164	2	no septum			Acidity EIV	1	0.269731	0.346751	0.0100492	-0.134763	0.484707	0.477952		Vegetative diaspore size	1	0.270528	0.0205286	0.0319516
Acarospora heppii	2		crustose	green algae	7	9	5	NA	3	1	NA		0	0.2826	8.94164	2	no septum			Light EIV		1	0.0811537	0.486958	-0.35366	0.328834	0.242835		Ascomata area		1	0.0686275	0.0102214
Acrocordia gemmata	1		crustose	Trentepohlia	6	5	6	3	6	2	7.26619		0	1.76625	824.25	2.1	1-septate			Temperature EIV			1	-0.430127	-0.248212	0.303574	0.542793		Spore volume			1	-0.0243093
Agonimia allobata	11		crustose	green algae	5	4	6	2	4	4	7.29765		3	0.090746	1962.5	2.56	muriform			Continentality EIV				1	-0.307874	0.17756	-0.134164		Spore shape				1
Agonimia tristicula	1		crustose	green algae	7	9	5	NA	3	5	8.59965		2	0.429866	50159.1	2.32895	muriform			Moisture EIV					1	-0.261059	-0.193435
Amandinea punctata	19		crustose	green algae	5	7	NA	6	3	7	7.9976		0	0.5024	264.447	1.96429	1-septate			Eutrophication EIV						1	0.45611
Anisomeridium nyssaegenum	73		crustose	Trentepohlia	7	4	5	3	4	3	8.08326		0	0.1256	109.9	4.375	1-septate			Temperature index							1
Arthonia didyma	26		crustose	Trentepohlia	3	3	5	NA	3	3	7.62105		0	0.101736	208.201	2.64957	1-septate
Arthonia punctiformis	7		crustose	Trentepohlia	5	9	5	NA	1	5	8.04444		0	0.5024	254.34	3	1-septate
Arthonia radiata	91		crustose	Trentepohlia	5	3	5	4	4	4	7.92875		0	3.14	189.32	3.33333	3-septate or more
Arthonia spadicea	113		crustose	Trentepohlia	4	2	6	3	4	3	7.65266		0	2.26865	43.2731	2.57143	1-septate
Arthothelium ruanum	3		crustose	Trentepohlia	5	3	6	2	4	3	6.81096		0	21.2264	547.648	2.48485	muriform
Aspicilia caesiocinerea	3		crustose	green algae	5	8	NA	5	7	7	7.69267		0	0.785	1141.98	1.91304	no septum
Aspicilia calcarea	1		crustose	green algae	9	8	NA	6	NA	7	11.7323		0	1.1304	3958.76	1.17073	no septum
Aspicilia contorta	2		crustose	green algae	9	8	NA	6	NA	8	9.71649		0	0.5024	3925	1.25	no septum
Bacidia arceutina	1		crustose	green algae	6	6	6	3	5	3	7.53553		0	0.5024	54.0914	25.7143	3-septate or more
Bacidia caligans	2		crustose	green algae	9	7	5	NA	3	5	NA		1	0.5024	43.2731	20.5714	3-septate or more
Bacidia neosquamulosa	1		crustose	green algae	5	5	6	2	5	6	NA		1	1.1304	41.9484	31.6667	3-septate or more
Bacidia rubella	3		crustose	green algae	7	6	6	3	5	5	7.04061		3	2.26865	163.255	20	3-septate or more
Bacidia spec.	15		crustose	green algae	NA	NA	NA	NA	NA	NA	NA		NA	NA	NA	NA	3-septate or more
Bacidina arnoldiana	118		crustose	green algae	5	4	5	3	4	6	9.09237		1	0.785	30.9094	23.3333	3-septate or more
Bacidina chloroticula	1		crustose	green algae	6	5	5	3	5	6	7.39232		0	0.061544	22.6944	21.0714	3-septate or more
Bacidina delicata	4		crustose	green algae	7	5	6	3	4	8	7.39232		2	0.63585	22.0781	28.8	3-septate or more
Bagliettoa baldensis	6		crustose	green algae	9	9	7	NA	3	3	9.36773		0	0.2826	1368.29	2.14894	no septum
Bagliettoa parmigera	15		crustose	green algae	9	9	7	NA	3	3	NA		0	0.1256	708.462	2.10526	no septum
Bagliettoa parmigerella	2		crustose	green algae	9	9	7	NA	3	3	NA		0	0.19625	336.569	2.5	no septum
Bagliettoa sp.	5		crustose	green algae	NA	NA	NA	NA	NA	NA	NA		0	NA	NA	NA	no septum
Bagliettoa steineri	1		crustose	green algae	9	9	7	NA	3	3	NA		0	0.2826	619.905	1.84211	no septum
Buellia griseovirens	53		crustose	green algae	5	4	5	5	4	4	7.36092		1	1.5386	843.875	2.15	muriform
Calicium abietinum	2		crustose	green algae	3	5	5	NA	3	1	NA		0	0.188478	187.222	2.20833	1-septate
Calicium glaucellum	3		crustose	green algae	3	3	4	6	6	1	5.84484		0	0.255047	142.747	1.91304	1-septate
Calicium salicinum	4		crustose	green algae	4	3	4	6	5	2	6.24772		0	0.264074	75.5072	2.11111	1-septate
Caloplaca cerina	2		crustose	green algae	7	7	NA	6	5	5	6.94843		0	7.065	339.12	1.6875	1-septate
Caloplaca cerinella	3		crustose	green algae	7	7	6	5	3	6	8.67429		0	0.5024	155.43	1.83333	1-septate
Caloplaca cerinelloides	7		crustose	green algae	7	7	6	5	3	6	8.67429		0	0.5024	275.977	1.66667	1-septate
Caloplaca citrina	3		crustose	green algae	9	7	NA	NA	NA	9	8.85133		2	2.5434	193.95	2.024	1-septate
Caloplaca crenulatella	2		crustose	green algae	9	9	5	NA	3	7	9.08849		0	3.14	452.16	2.25	1-septate
Caloplaca flavescens	1		crustose	green algae	9	6	7	5	NA	7	9.38409		0	4.90625	429.199	1.5	1-septate
Caloplaca herbidella	1		crustose	green algae	5	5	4	3	7	3	8.60023		1	1.32665	230.79	1.71429	1-septate
Caloplaca holocarpa	15		crustose	green algae	5	9	5	NA	3	5	8.02938		0	0.785	275.977	1.66667	1-septate
Caloplaca inconnexa	2		crustose	green algae	9	9	8	NA	4	6	NA		0	4.90625	230.79	1.71429	1-septate
Caloplaca lactea	1		crustose	green algae	9	9	8	5	3	4	11.5139		0	0.5024	257.885	1.72414	1-septate
Caloplaca obscurella	1		crustose	green algae	5	9	5	NA	3	7	8.48082		1	1.5386	221.174	1.64286	1-septate
Candelariella aurella	2		crustose	green algae	9	9	NA	6	NA	8	8.541		0	1.5386	166.224	2.54545	no septum
Candelariella reflexa	22		crustose	green algae	5	6	6	3	5	7	8.74254		1	1.76625	127.562	2.6	no septum
Candelariella xanthostigma	44		crustose	green algae	5	7	5	5	3	5	7.15945		2	0.94985	83.4553	2.33333	no septum
Catillaria lenticularis	2		crustose	green algae	8	6	7	5	NA	5	9.07781		0	0.237463	30.0263	2.83333	1-septate
Cetrelia olivetorum	1		foliose ascendant	green algae	5	5	5	NA	3	1	6.30307		1	50.24	382.835	1.58824	no septum
Chaenotheca chrysocephala	20		crustose	green algae	2	3	4	6	6	2	4.83969		0	0.145147	59.6109	1.66667	no septum
Chaenotheca ferruginea	135		crustose	green algae	2	5	NA	6	3	4	6.93585		0	0.38465	120.712	1	no septum
Chaenotheca furfuracea	5		crustose	green algae	3	3	4	4	4	2	5.02941		1	0.07065	6.13281	1	no septum
Chaenotheca stemonea	8		crustose	green algae	3	5	5	NA	3	1	4.21942		1	0.19625	30.1305	1	no septum
Chaenotheca trichialis	18		crustose	green algae	4	3	5	5	4	2	5.33026		0	0.19625	25.12	1	no septum
Chaenotheca xyloxena	2		crustose	green algae	3	5	5	NA	3	1	4.11915		0	0.19625	16.8284	1	no septum
Chrysothrix candelaris	1		crustose	green algae	3	4	5	4	4	2	8.02967		2	0.785	40.6238	3.83333	no septum
Cladonia cenotea	2		fruticose erect	green algae	2	6	4	6	6	1	3.50462		1	12.56	75.36	3	no septum
Cladonia coniocraea	322		fruticose erect	green algae	4	5	NA	6	NA	3	7.33954		1	7.065	81.64	3.25	no septum
Cladonia digitata	87		fruticose erect	green algae	2	5	4	6	NA	3	6.27514		1	38.465	52.2908	2.73973	no septum
Cladonia fimbriata	43		fruticose erect	green algae	4	7	5	6	NA	3	7.84523		1	7.065	59.1066	2.97297	no septum
Cladonia furcata	1		fruticose erect	green algae	4	6	NA	6	NA	4	6.89093		6	7.065	62.8	2.5	no septum
Cladonia glauca	1		fruticose erect	green algae	2	7	6	3	NA	2	8.02318		2	7.065	71.5331	2	no septum
Cladonia grayi agg.	1		fruticose erect	green algae	2	7	5	5	NA	2	6.15001		3	28.26	26.9844	4.4	no septum
Cladonia macilenta ssp. floerkeana	1		fruticose erect	green algae	2	7	4	6	NA	3	7.48414		3	9.61625	32.6511	4	no septum
Cladonia macilenta ssp. macilenta	6		fruticose erect	green algae	2	7	4	6	NA	3	7.72296		1	9.61625	50.4853	3	no septum
Cladonia phyllophora	1		fruticose erect	green algae	1	9	4	NA	3	1	3.90583		5	7.065	75.36	3	no septum
Cladonia polydactyla	2		fruticose erect	green algae	2	5	4	3	7	1	7.85798		1	7.065	57.9551	2.8	no septum
Cladonia pyxidata agg.	1		fruticose erect	green algae	NA	7	NA	6	NA	3	7.20633		3	78.5	89.49	3.5625	no septum
Cladonia pyxidata ssp. chlorophaea	17		fruticose erect	green algae	NA	7	NA	6	NA	3	7.42304		2	28.26	81.64	3.25	no septum
Cladonia ramulosa	4		fruticose erect	green algae	1	9	5	NA	3	3	8.42026		2	19.625	56.52	5.33333	no septum
Cladonia subulata	8		fruticose erect	green algae	3	8	NA	6	NA	3	7.0017		1	7.065	71.5331	2	no septum
Clauzadea monticola	1		crustose	green algae	9	9	5	NA	3	3	8.49581		0	0.94985	98.125	2	no septum
Cliostomum griffithii	1		crustose	green algae	5	6	5	2	3	6	7.91722		0	0.5024	42.39	4	1-septate
Collema auriforme	12		foliose adpressed	Nostoc	8	4	6	5	5	3	8.88566		4	19.625	1406.11	2.88372	muriform
Collema tenax	1		foliose adpressed	Nostoc	8	7	NA	6	NA	5	8.64485		5	28.26	609.7	2.52941	muriform
Dimerella pineti	388		crustose	Trentepohlia	4	3	5	3	4	4	7.56305		0	0.38465	44.7877	3.65079	1-septate
Evernia prunastri	21		fruticose erect	green algae	3	7	5	6	4	4	7.59268		2	38.465	88.3125	1.8	no septum
Fellhanera bouteillei	4		crustose	green algae	5	7	6	2	6	5	7.99509		1	0.1256	56.4955	3.35714	1-septate
Fuscidea lightfootii	1		crustose	green algae	5	7	7	NA	3	5	8.43359		1	1.76625	59.66	2.375	no septum
Graphis scripta	142		crustose	Trentepohlia	5	3	5	4	4	3	7.14748		0	70.65	1193.2	5.9375	3-septate or more
Gyalecta jenensis	1		crustose	Trentepohlia	9	4	4	4	5	3	6.93657		0	1.32665	452.16	2.25	muriform
Hymenelia sp.	3		crustose	Trentepohlia	NA	NA	NA	NA	NA	NA	NA		NA	NA	NA	NA	no septum
Hypocenomyce scalaris	99		crustose	green algae	2	6	5	6	3	2	6.88173		1	7.065	36.0609	2.14286	no septum
Hypogymnia physodes	140		foliose ascendant	green algae	3	7	NA	6	3	3	6.4206		1	12.56	73.5938	1.5	no septum
Hypogymnia tubulosa	39		foliose ascendant	green algae	5	7	5	5	3	4	6.93701		1	12.56	70.3188	1.2381	no septum
Imshaugia aleurites	1		foliose adpressed	green algae	2	6	4	6	3	2	4.87323		1	28.26	89.0484	1.36364	no septum
Lecania cyrtella	48		crustose	green algae	7	7	5	6	3	6	8.19216		0	0.441563	103.326	2.88889	1-septate
Lecanora albella	2		crustose	green algae	5	5	5	3	4	2	8.64266		0	3.14	211.558	1.57143	no septum
Lecanora albescens	3		crustose	green algae	8	7	NA	6	3	9	8.91494		0	3.14	136.541	2.09091	no septum
Lecanora allophana	1		crustose	green algae	6	7	4	5	3	5	5.59365		0	7.54385	637.616	1.89474	no septum
Lecanora argentata	7		crustose	green algae	5	5	5	4	4	3	7.21028		0	1.1304	268.2	1.7931	no septum
Lecanora carpinea	23		crustose	green algae	5	6	5	6	3	4	7.8013		0	1.76625	216.366	1.60714	no septum
Lecanora chlarotera	142		crustose	green algae	6	6	5	6	3	5	8.21999		0	1.1304	230.79	1.71429	no septum
Lecanora conizaeoides	250		crustose	green algae	2	7	5	5	3	5	8.58581		2	1.5386	117.75	2.4	no septum
Lecanora crenulata	1		crustose	green algae	9	7	NA	6	NA	6	8.84787		0	0.5024	86.5463	1.52381	no septum
Lecanora dispersa	5		crustose	green algae	8	8	NA	6	NA	8	8.67432		0	1.1304	133.573	2.04545	no septum
Lecanora expallens	92		crustose	green algae	4	5	6	3	3	5	8.17403		1	0.94985	154.351	2.36364	no septum
Lecanora hagenii	11		crustose	green algae	8	6	NA	6	3	7	8.05202		0	0.63585	113.592	2	no septum
Lecanora intumescens	18		crustose	green algae	5	5	4	4	6	2	6.79901		0	9.61625	244.601	2.26923	no septum
Lecanora persimilis	1		crustose	green algae	7	7	6	4	3	5	7.48735		0	0.38465	162.213	2.17391	no septum
Lecanora polytropa	2		crustose	green algae	4	8	NA	6	NA	4	7.26952		0	1.32665	155.724	2.08696	no septum
Lecanora pulicaris	23		crustose	green algae	3	7	4	6	3	4	7.42089		0	1.32665	368.656	1.52941	no septum
Lecanora saligna	11		crustose	green algae	4	7	NA	6	3	5	8.2424		0	0.94985	67.5591	1.88889	no septum
Lecanora sp.	1		crustose	green algae	NA	NA	NA	NA	NA	NA	NA		NA	NA	NA	NA	no septum
Lecanora subcarpinea	15		crustose	green algae	5	9	6	NA	3	5	7.8013		0	0.321536	214.599	1.77778	no septum
Lecanora subrugosa	9		crustose	green algae	5	5	5	4	4	3	7.21028		0	6.60185	298.055	1.8	no septum
Lecanora symmicta	3		crustose	green algae	5	7	4	6	5	4	7.67386		0	0.94985	97.3645	2.72222	no septum
Lecidella elaeochroma	73		crustose	green algae	6	6	5	6	3	5	7.9611		0	5.3066	298.055	1.8	no septum
Lecidella flavosorediata	3		crustose	green algae	5	9	5	NA	3	5	5.58416		1	2.0096	198.998	1.84615	no septum
Lecidella stigmatea	4		crustose	green algae	9	8	NA	6	NA	7	8.18363		0	7.065	287.016	1.73333	no septum
Lepraria incana	504		crustose	green algae	3	4	5	6	3	5	8.1124		2	NA	NA	NA	NA
Lepraria lobificans	109		crustose	green algae	6	4	5	5	4	3	8.12458		2	NA	NA	NA	NA
Lepraria rigidula	6		crustose	green algae	4	4	5	4	5	2	6.79524		2	NA	NA	NA	NA
Leproloma vouauxii	1		crustose	green algae	7	5	5	6	4	6	8.44744		2	NA	NA	NA	NA
Leptogium gelatinosum	10		foliose ascendant	Nostoc	7	9	5	NA	3	5	7.694		0	12.56	2461.76	2.28571	muriform
Leptogium lichenoides	7		foliose ascendant	Nostoc	7	4	NA	6	4	3	6.39431		3	1.32665	2789.79	2.88889	muriform
Leptogium plicatile	2		foliose ascendant	Nostoc	5	9	5	NA	9	7	8.40425		5	4.90625	1215.18	1.79167	muriform
Macentina stigonemoides	2		crustose	green algae	5	5	7	NA	5	5	9.37284		1	0.2826	219.653	3.36364	3-septate or more
Melanelia elegantula	1		foliose adpressed	green algae	4	7	7	3	5	5	8.76765		3	19.625	112.795	1.72727	no septum
Melanelia exasperata	3		foliose adpressed	green algae	6	8	3	4	6	3	6.60697		5	38.465	124.668	1.90909	no septum
Melanelia exasperatula	13		foliose adpressed	green algae	5	7	5	6	3	6	6.53983		3	19.625	116.793	1.56522	no septum
Melanelia glabratula	81		foliose adpressed	green algae	3	5	5	6	4	4	7.6219		3	94.985	264.938	1.6	no septum
Melanelia subaurifera	10		foliose adpressed	green algae	6	6	5	5	5	5	8.11233		2	19.625	160.986	1.68	no septum
Micarea denigrata	9		crustose	green algae	3	8	NA	6	3	7	8.06727		0	0.331663	34.4541	4.71698	1-septate
Micarea elachista	1		crustose	green algae	3	6	5	NA	7	3	NA		0	0.138474	38.5877	4.72727	1-septate
Micarea prasina	12		crustose	green algae	4	3	4	4	4	4	6.65203		2	0.2826	48.0813	2.85714	1-septate
Micarea sp.	4		crustose	green algae	NA	NA	NA	NA	NA	NA	NA		NA	NA	NA	NA	1-septate
Micarea viridileprosa	1		crustose	green algae	1	5	7	NA	5	5	8.37356		1	0.2826	41.4578	3.07692	1-septate
Mycobilimbia epixanthoides	1		crustose	green algae	5	3	5	NA	5	5	6.11737		5	1.5386	259.541	3.47826	1-septate
Mycobilimbia sabuletorum	9		crustose	green algae	8	6	NA	6	NA	5	8.26742		0	0.94985	480.911	4.46154	3-septate or more
Mycoblastus fucatus	1		crustose	green algae	3	5	4	3	4	3	7.07481		2	3.14	4959.63	2.16667	no septum
Opegrapha atra	3		crustose	Trentepohlia	5	4	6	4	4	3	8.72061		0	0.63585	72.1219	4.28571	3-septate or more
Opegrapha dolomitica	1		crustose	Trentepohlia	9	7	5	NA	3	5	NA		0	0.740255	397.995	3.69231	3-septate or more
Opegrapha rufescens	15		crustose	Trentepohlia	6	3	6	3	4	5	6.91665		0	0.154488	138.16	5.5	3-septate or more
Opegrapha varia	2		crustose	Trentepohlia	6	4	6	4	5	3	7.68601		0	1.7584	629.227	3.8	3-septate or more
Opegrapha vermicellifera	1		crustose	Trentepohlia	5	3	8	2	4	3	8.23353		0	0.33912	98.5666	5.85714	3-septate or more
Parmelia ernstiae	3		foliose adpressed	green algae	3	7	5	NA	3	3	7.78081		3	78.5	667.25	1.7	no septum
Parmelia saxatilis	7		foliose adpressed	green algae	3	6	NA	6	5	3	6.44442		3	78.5	602.193	1.78947	no septum
Parmelia sulcata	105		foliose adpressed	green algae	5	7	NA	6	3	7	6.85024		1	78.5	250.023	1.85714	no septum
Parmelina pastillifera	2		foliose adpressed	green algae	5	6	4	2	7	5	8.10443		1	153.86	206.308	1.37931	no septum
Parmelina tiliacea	1		foliose adpressed	green algae	5	7	6	5	3	6	8.5932		4	153.86	209.742	1.26667	no septum
Parmeliopsis ambigua	21		foliose adpressed	green algae	2	6	4	6	5	2	4.91913		1	12.56	26.7145	3.27273	no septum
Peltigera horizontalis	1		foliose ascendant	Nostoc	5	5	4	4	6	3	6.9485		0	153.86	630.159	5.84615	3-septate or more
Peltigera membranacea	1		foliose ascendant	Nostoc	5	9	5	NA	3	5	7.06269		0	113.04	436.006	14.4706	3-septate or more
Peltigera praetextata	24		foliose ascendant	Nostoc	5	5	5	5	5	4	6.67665		3	153.86	256.658	12.4	3-septate or more
Pertusaria albescens	1		crustose	green algae	6	6	NA	6	3	6	8.168		1	50.24	627791	2.84848	no septum
Pertusaria amara	24		crustose	green algae	3	6	NA	6	4	2	7.58897		1	50.24	111274	3.11111	no septum
Pertusaria coronata	2		crustose	green algae	4	5	5	3	5	2	5.62263		4	9.61625	155430	1.83333	no septum
Pertusaria hymenea	1		crustose	green algae	5	5	7	2	5	2	8.53665		0	1.1304	53380	2.125	no septum
Pertusaria leioplaca	82		crustose	green algae	5	4	5	3	4	2	7.82343		0	7.065	26947.6	2	no septum
Pertusaria pertusa	8		crustose	green algae	5	4	6	3	5	3	8.01835		0	6.1544	264938	3.125	no septum
Petractis clausa	11		crustose	Trentepohlia	9	6	4	3	5	2	8.74266		0	0.94985	282.6	3.33333	3-septate or more
Phaeophysica orbicularis	72		foliose adpressed	green algae	7	7	NA	6	NA	9	8.06775		2	7.065	683.539	2.38889	1-septate
Phlyctis argena	123		crustose	green algae	4	5	5	4	3	5	7.68959		1	0.38465	69080	2.75	muriform
Physcia adscendens	97		foliose adpressed	green algae	7	7	NA	6	3	8	8.48819		1	9.61625	552.983	2.29412	1-septate
Physcia aipolia	9		foliose adpressed	green algae	7	7	NA	6	3	5	7.13594		0	19.625	595.521	2.47059	1-septate
Physcia stellaris	14		foliose adpressed	green algae	6	7	4	6	3	6	6.76038		0	28.26	588.161	2.05556	1-septate
Physcia tenella	59		foliose ascendant	green algae	6	7	NA	6	3	7	7.96955		1	12.56	538.804	2.23529	1-septate
Physconia enteroxantha	2		foliose adpressed	green algae	6	7	4	6	5	6	7.22313		3	12.56	4164.33	1.67568	1-septate
Physconia grisea	9		foliose adpressed	green algae	6	7	7	6	2	8	8.87476		3	28.26	2310.65	1.93103	1-septate
Placynthiella dasaea	2		crustose	green algae	1	5	5	NA	3	3	6.50326		2	0.2826	79.4813	2.22222	no septum
Placynthiella icmalea	73		crustose	green algae	2	7	NA	6	3	5	7.99135		3	0.5024	79.4813	2.22222	no septum
Placynthiella uliginosa	1		crustose	green algae	1	9	5	NA	3	3	7.70927		2	0.138474	136.541	2.09091	no septum
Platismatia glauca	4		foliose ascendant	green algae	2	7	4	6	5	2	6.20076		3	153.86	37.68	1.5	no septum
Polysporina simplex	1		crustose	green algae	1	9	5	NA	1	1	8.97621		0	0.5024	2.45312	3.2	no septum
Porina aenea	468		crustose	Trentepohlia	5	3	6	4	4	4	8.50597		0	0.113354	116.977	3.88235	3-septate or more
Porina chlorotica	62		crustose	Trentepohlia	3	1	5	NA	5	1	NA		0	0.101736	102.05	4.0625	3-septate or more
Porina leptalea	3		crustose	Trentepohlia	5	3	7	2	4	4	8.56337		0	0.1256	132.929	4.41176	3-septate or more
Porpidia crustulata	1		crustose	green algae	4	5	NA	5	4	2	7.86688		0	0.94985	259.639	1.92857	no septum
Porpidia soredizodes	8		crustose	green algae	3	9	5	NA	3	3	8.72082		1	0.94985	375.328	2.26667	no septum
Porpidia tuberculosa	17		crustose	green algae	4	5	4	4	6	2	8.14443		1	3.14	389.36	1.9375	no septum
Protoblastenia rupestris	7		crustose	green algae	9	6	NA	6	3	7	8.39935		0	1.1304	207.289	1.92308	no septum
Protoparmelia oleagina	2		crustose	green algae	3	7	5	NA	3	5	4.76778		2	1.5386	36.3614	4.45455	no septum
Pseudevernia furfuracea	49		fruticose erect	green algae	3	8	4	6	5	2	6.35776		3	15.8963	77.4881	1.84211	no septum
Punctelia subrudecta	1		foliose adpressed	green algae	4	7	7	3	3	5	9.18803		1	38.465	1108.76	1.14815	no septum
Punctelia ulophylla	1		foliose adpressed	green algae	4	7	7	3	3	6	9.12327		1	NA	NA	NA	no septum
Pyrenula nitida	35		crustose	Trentepohlia	5	3	7	3	4	2	7.74342		0	1.5386	413.499	3.07143	3-septate or more
Pyrrhospora quernea	18		crustose	green algae	5	7	5	NA	3	5	8.43728		1	1.5386	141.3	1.66667	no septum
Ramalina farinacea	21		fruticose erect	green algae	5	6	5	6	4	4	7.50301		1	200.96	162.495	1.91667	1-septate
Rinodina bischoffii	3		crustose	green algae	9	8	NA	6	3	4	8.91268		0	0.865463	856.907	1.53333	1-septate
Ropalospora viridis	35		crustose	green algae	4	4	6	2	6	3	6.29792		1	0.2826	52.6563	11.7778	3-septate or more
Sarcogyne regularis	6		crustose	green algae	9	8	NA	NA	NA	5	8.97211		0	2.83385	4.80813	2.28571	no septum
Schismatomma decolorans	4		crustose	Trentepohlia	5	5	7	2	2	6	9.36571		1	2.5434	266.262	7.44444	3-septate or more
Scoliciosporum chlorococcum	20		crustose	green algae	3	6	5	3	3	6	7.96532		2	0.19625	238.444	6.66667	3-septate or more
Strangospora pinicola	1		crustose	green algae	3	7	5	6	3	6	NA		0	0.38465	3.14	1	no septum
Strigula stigmatella	3		crustose	Trentepohlia	5	3	4	NA	5	5	NA		0	0.38465	479.126	5	3-septate or more
Thelidium decipiens	4		crustose	green algae	9	7	5	NA	3	3	8.58779		0	0.2826	1907.06	2.21154	1-septate
Thelidium incavatum	3		crustose	green algae	9	7	5	NA	3	5	8.9095		0	0.477594	3620.81	2.73333	1-septate
Thelidium pyrenophorum	1		crustose	green algae	8	7	5	NA	3	5	NA		0	0.785	1341.19	2.10638	1-septate
Trapeliopsis flexuosa	26		crustose	green algae	2	7	NA	6	3	5	7.71817		1	0.63585	34.2027	2.53846	no septum
Trapeliopsis granulosa	51		crustose	green algae	1	8	NA	6	NA	2	7.55552		2	1.32665	112.844	2.3	no septum
Usnea filipendula	5		fruticose pendulous	green algae	3	7	4	6	6	2	4.38282		3	NA	NA	NA	NA
Verrucaria calciseda	3		crustose	green algae	9	9	5	5	NA	4	NA		0	0.341946	1297.7	2.17391	no septum
Verrucaria muralis	120		crustose	green algae	9	7	NA	NA	NA	7	8.72583		0	0.429866	1092.87	1.95556	no septum
Verrucaria nigrescens	50		crustose	green algae	9	8	NA	NA	NA	7	8.93401		0	0.2826	1092.33	2.09091	no septum
Verrucaria ochrostoma	1		crustose	green algae	7	9	7	NA	3	5	NA		0	0.5024	1090.07	1.82609	no septum
Verrucaria sp.	1		crustose	green algae	NA	NA	NA	NA	NA	NA	NA		0	NA	NA	NA	no septum
Verrucaria subfuscella	1		crustose	green algae	7	9	7	NA	3	5	NA		0	0.1256	166.224	2.54545	no septum
Verrucaria tectorum	2		crustose	green algae	9	9	5	NA	3	5	8.93401		2	0.101736	997.342	1.90909	no septum
Xanthoria candelaria	2		foliose ascendant	green algae	6	7	NA	NA	3	8	5.36367		1	6.60185	154.351	2.36364	1-septate
Xanthoria parietina	60		foliose adpressed	green algae	7	7	NA	NA	3	8	7.98831		0	18.0864	351.68	1.75	1-septate
Xanthoria polycarpa	49		foliose ascendant	green algae	7	7	NA	5	3	8	7.82734		0	23.7462	250.023	1.85714	1-septate
